# Supplementary material for: Far-Red Light Coordinates the Diurnal Changes in the Transcripts Related to Nitrate Reduction, Glutathione Metabolism and Antioxidant Enzymes in Barley
Source: Int J Mol Sci. 2022 Jul 5;23(13):7479. doi: 10.3390/ijms23137479 (PMC9267158; doi:10.3390/ijms23137479)
Supplement: Supplementary file 1 [file ijms-23-07479-s001.zip]

Archive with 1 entries (1 files):
- ijms-1776321-supplementary.pdf
